# Supplementary material for: Antiviral Compounds from Natural Sources Against Human Arboviruses: An Updated Review Including Illustrative In Silico Analysis
Source: Pathogens. 2025 Nov 13;14(11):1156. doi: 10.3390/pathogens14111156 (PMC12655658; doi:10.3390/pathogens14111156)
Supplement: Supplementary file 1 [file pathogens-14-01156-s001.zip]

Archive with 1 entries (1 files):
- pathogens-3929123-supplementary.pdf
